# Supplementary material for: Impact of Multifaceted Interventions Including Waterless Patient Care on Endemic Occurrence of Serratia marcescens in an Intensive Care Unit
Source: Pathogens. 2025 Apr 8;14(4):363. doi: 10.3390/pathogens14040363 (PMC12030487; doi:10.3390/pathogens14040363)
Supplement: Supplementary file 1 [file pathogens-14-00363-s001.zip]

Archive with 1 entries (1 files):
- pathogens-3553963-supplementary-final.pdf
